# Supplementary material for: Balancing tourism development and habitat conservation in fragile ecosystems: A case study of the Qinghai-Tibet Plateau
Source: PLoS One. 2025 Jul 18;20(7):e0327803. doi: 10.1371/journal.pone.0327803 (PMC12273996; doi:10.1371/journal.pone.0327803)
Supplement: S1 Table — (XLSX) [file pone.0327803.s001.xlsx]

## Sheet: Sheet1
County/city	temperature/℃	rainfall/mm	Visits/10,000	GDP/10,000 yuan	population /10,000
Hezuo city	3.5	648.2	4305500	727000000	11210000
Zhuoni conty	4.6	600	2260500	316700000	11150000
Diebu conty	7.7	651.7	4131000	228600000	5090000
Lintan conty	4.9	626.8	2651300	306078000	12430000
Maqu conty	3.3	650.6	819000	233882000	5600000
Zhouqu conty	14.3	453.7	1714000	342689000	13310000
Xiahe conty	4.1	392.2	4126200	238400000	8500000
Luqu conty	3.2	441.3	531100	153590000	3830000
